# Supplementary material for: Phenotypic and Genotypic Diversity of the Tomato Germplasm From the Lazio Region in Central Italy, With a Focus on Landrace Distinctiveness
Source: Front Plant Sci. 2022 Jul 22;13:931233. doi: 10.3389/fpls.2022.931233 (PMC9355589; doi:10.3389/fpls.2022.931233)
Supplement: Supplementary file 1 [file Data_Sheet_1.xlsx]

## Sheet: Table S1
TABLE S1│ List of materials used in the present study, including type, variety name, local name, internal code, acronym, and country of origin of each accession.
Type	Variety name	Local name	Internal code	Abbreviations	Origin
Named varieties	Corno di Toro1	Corno 92	VE0356	COR1	Lazio
		Corno di toro	VE0361	COR2	Lazio
	Da secca di Minturno1,2	Invernale Minturno	V711306	MIN1	Lazio
		Da Secca di Minturno	VE0170	MIN2	Lazio
	Ovalone di Rieti1	Ovalone	VE0733	OVA	Lazio
	Pantano romanesco3	Pantano	V710116	PAN1	Lazio
		Pantano	V710162	PAN2	Lazio
		Pantano	V710164	PAN3	Lazio
	Perino di Sperlonga1	Perino	VE0580	PER	Lazio
	Scatolone di Bolsena1,2	Scatolone di Bolsena	V710046	SCA1	Lazio
		Scatolone di Bolsena	V710142	SCA2	Lazio
		Scatolone di Bolsena	V710143	SCA3	Lazio
		Scatolone di Bolsena	V710144	SCA4	Lazio
		Scatolone di Bolsena	V710145	SCA5	Lazio
		Scatolone di Bolsena	V710213	SCA6	Lazio
		Scatolone di Bolsena	VE0343	SCA7	Lazio
	Spagnoletta di Gaeta e Formia1,2	Spagnoletta	V710183	SPA1	Lazio
		Spagnoletta	V710187	SPA2	Lazio
		Spagnoletta	V710253	SPA3	Lazio
		Spagnoletta	V710254	SPA4	Lazio
		Spagnoletta	V710258	SPA5	Lazio
		Spagnoletta	V710334	SPA6	Lazio
		Spagnoletta	V710502	SPA7	Lazio
		Spagnoletta	VE0046	SPA8	Lazio
		Spagnoletta	VE0047	SPA9	Lazio
		Spagnoletta	VE0349	SPA10	Lazio
		Spagnoletta grande	VE0514G	SPA11	Lazio
		Spagnoletta piccolo	VE0514P	SPA12	Lazio
	Fiaschetta1	Fiaschetta	V710184	FIA1	Lazio
		Nostrano rosso a fiaschetta	VE0353	FIA2	Lazio
		Fiaschetta	VE0751	FIA3	Lazio
		Fiaschetta	VE0649	FIA4	Lazio
Unnamed varieties	With geographical definition	Pomodoro di Cellere	V710438	CEL	Lazio
		Pomodoro di Cantalupo	V710550	CAN	Lazio
		Pomodorella di Pofi	VE0359	POF1	Lazio
		Invernale di Veroli	VE0360	VER	Lazio
		Pomodoro di Ardea - Verdone	VE0735	ARD	Lazio
		Pomodorella di Pofi	VE0744	POF2	Lazio
	With morphological definition	Pomodoro a patata	VE0455	PTT	Lazio
		Ciliegino piccolo	VE0174	CIL1	Lazio
		Ciliegino grande	VE0175	CIL2	Lazio
		Pomodori piccoli	VE0358	PIC	Lazio
	With definition of use	Invernale	VE0345	INV1	Lazio
		Invernale	VE0671	INV2	Lazio
		Invernale	VE0722	INV3	Lazio
		Da appendere	VE0648	APP1	Lazo
		D'appiccà	VE0723	APP2	Lazio
		Da appendere	VE0734	APP3	Lazio
		Da serbo	V710301	SER	Lazio
		Nostrano	VE0350	NOS1	Lazio
		Nostrano tondo	VE0352	NOS2	Lazio
Controls	Landraces	Costoluto Fiorentino	V710180	COS	Tuscany
		Stella	V710264	STE	Tuscany
		Francescano	V710245	FRA	Umbria
		Cesarino	V710548	CES	Umbria
		Siccagno	V710549	SIC	Umbria
		San Marzano scatolato	V710104	SMA1	Campania
		San Marzano	V710161	SMA2	Campania
		Fiaschetto	V710530	FIA5	Campania
		Mezzotempo	V710439	MEZ	Abruzzo
	Cultivars	Saladette	V710086	SAL	Commercial
		Chico III	V710255	CHI	Commercial
		Nagcarlang	V710292	NAG	Commercial
		Marmande Ancienne	V710547	MAR	France
1 Traditional agro-food products (PAT); 2 Voluntary Regional Register; 3 National Plant Variety Register.

## Sheet: Table S2
TABLE S2│List of traits analyzed in the 64 tomato accessions, their acronyms, type of measurement and scale used.
Trait	Acronym	Type1	Numerical Scale
Vegetative descriptors
Growth habit	GH	QL	1 = determinate; 2 = semideterminate; 3 = indeterminate
Plant height first inflorescence	H1	QN	Plant height at the first inflorescence, at 60 days after transplant
Plant height second inflorescence	H2	QN	Plant height at the second inflorescence, at 60 days after transplant
Total plant height	HT	QN	Total height of the plant at 60 days after transplant
Leaf shape	LS	QL	1 = regular leaf; 2 = Potato leaf; 3 = Double feathered
Leaf border	LB	QL	1 = entire; 2 = undulate; 3 = serrated; 4 = strong serrated
Leaf attitude	LA	QL	1 = semierect; 2 = horizontal; 3 = Horizontal/dropping; 4 = dropping
Flower and inflorescence descriptors
Flowering date	FD	QN	Number of days after transplant until the first open flower.
Inflorescence type	IN	QL	1 = uniparous; 2 = fishbone; 3 = forked; 4 = irregular; 5 = compound
Leafy inflorescence	LI	QL	1 = not leafy; 2 =leafy; 3 = leafy with shoots
Stigma position	SP	QL	1. inserted; 2. same level as stamen; 3. slightly exerted; 4. highly exerted
Jointless	JT	QL	0 = absence; 1 = presence
Fruit descriptors
Ripening date	RD	QN	Number of days after transplant until the first ripe fruit
Fruit load	FL	QL	1 = scarce; 3 = medium-scarce; 5 = medium; 7 = medium-high; 9 high
Green shoulder	GS	QL	0 = uniform; 1 = light green; 2 = medium green; 3 = dark green
External fruit color	FC	QL	1 = yellow; 2 = orange; 3 = pink; 4 = red; 5 = purple; 6 = brown; 7 = green
Fruit shape	FS	QL	1 = flat; 2 = rectangular; 3 = ellipsoid; 4 = obovoid; 5 = round; 6 = oxheart; 7 = long; 8 = heart
Fruit skin color	SC	QL	1 = colorless; 2 = yellow
Fruit shoulder shape	SH	QL	1 = flat; 2 = slightly depressed; 3 = moderately depressed; 4 = strongly depressed
Ribbing at calyx end	RI	QL	1 = very weak; 2 = weak; 3 = intermediate; 4 = strong; 5 = very strong
Shape of scar	SS	QL	1 = dot; 2 = stellate; 3 = linear; 4 = irregular
Shape of stylar pole	SY	QL	1 = depressed: 2 = depressed/flat; 3 = flat; 4 = flat/pointed; 5 = pointed
Easiness to detach	EA	QL	1 = very easy; 2 = easy; 3 = intermediate; 4 = difficult
Blossom-end rot	BR	QL	1 = absent; 3 = scarce (< 5% of fruits affected); 5 = intermediate (5% < 20%); 7 = abundant (> 20%)
Radial cracking	RC	QL	0 = absence; 1 = presence
Concentric cracking	CC	QL	0 = absence; 1 = presence
Fruit weight	FW	QN	Grams (g). Measured on a total of 8 fruits per accessions, and weight them individually
Fruit firmness	FF	QN	Measured on a total of 8 fruits per accessions
Polar diameter	PD	QN	Millimeters (mm). Measured on a total of 8 fruits per accessions
Equatorial diameter	ED	QN	Millimeters (mm). Measured on a total of 8 fruits per accessions
Fruit number	NF	QN	Number of total fruit per accession. Measured on the 4 evaluated plants per accessions
Locules number	LN	QN	Measured on a total of 8 fruits per accessions
Pericarp thickness	PE	QN	Millimeters (mm). Measured on a total of 8 fruits per accessions
Puffiness appearance	PA	QL	1 = absent; 2 = low; 3 = intermediate; 4 = severe
Soluble solids content	°B	QN	°Brix degree
Calculated variables
Flowering-ripening interval	RF	QN	RD – FD
Internode length	IL	QN	H2 – H1
Fruit shape index	SI	QN	PD/ED
Pericarp thickness index	PI	QN	PE/[(PD + ED)/2]
Total yield	TY	QN	Kilograms (kg). Yield per plant = number of fruit set per plant x average weight of the fruit (NF x FW). Mean yield of one accession= average of yield of the 4 evaluated plants
1 QL, qualitative; QN, quantitative.

## Sheet: Table S3
TABLE S3│Information on genotypes from previous work (Sacco et al., 2015) integrated to the present panel for a wider analysis of SolCAP SNP data, including the common name, type, original code, abbreviation adopted here and origin.
Name	Type1	Code	Abbreviation	Origin
Ailsa Craig	cv	CV73	K_AIL	UK
Black Plum	cv	OL76	K_BLA	URSS
Caro Red	cv	CV71	K_CAR	USA
Gold Nugget	cv	OL75	K_GOL	USA
Kiros	cv	CV14	K_KIR	Italy
Marmande	cv	CV66	K_MAR	France
Monalbo	cv	CVTO54	K_MOL	France
Moneymaker	cv	CV72	K_MON	UK
Nero di Crimea	cv	OL16	K_NER	URSS
Principe Borghese	cv	IL43	K_PRI	Italy
Rimone	cv	CV22	K_RIM	France
Rio Grande	cv	CV74	K_RIO	USA
Roma	cv	CVTO91	K_ROM	Italy
Santa Chiara	cv	CV27	K_SAN	Italy
VFNT cherry	cv	CVTO66	K_VFN	USA
Allungato locale dell'Abruzzo	lr	IL116	K_ALL	Italy
Belmonte PBL01	lr	IL1	K_BEL	Italy
Canestrino di Lucca	lr	IL4	K_CAN	Italy
Castelong	lr	IL120	K_CAS	Italy
Cento Scocche	lr	IL5	K_CEN	Italy
Ciliegino Corbara	lr	ILTO75	K_CIL	Italy
Corbarino PC01	lr	IL6	K_COR	Italy
Costoluto Fiorentino	lr	IL2	K_COS1	Italy
Costoluto Rosso di Rotonda	lr	IL9	K_COS2	Italy
Cuor di bue Albenga	lr	ILTO63	K_CUO1	Italy
Cuore di Bue commerciale	lr	IL10	K_CUO2	Italy
E-L-19	lr	OL107	K_ESP1	Spain
Latin American cultivar	lr	AL53	K_HON	Honduras
Latin American cultivar (fasciated)	lr	AL50	K_ECU	Ecuador
Latin American cultivar (fasciated)	lr	AL55	K_COL	Colombia
Latin American cultivar (small fruited)	lr	AL57	K_PER	Perù
Pantano Olter	lr	ILTO64	K_PAN2	Italy
Pantano Romanesco	lr	IL17	K_PAN1	Italy
Scatolone di Bolsena 1	lr	IL28	K_SCA1	Italy
Scatolone di Bolsena 2	lr	ILTO53	K_SCA2	Italy
Siccagno	lr	IL37	K_SIC	Italy
Sorrento PS04	lr	IL34	K_SOR	Italy
Vesuvio 2001	lr	IL48	K_VES	Italy
V-L-101	lr	OL109	K_ESP3	Spain
V-L-80	lr	OL108	K_ESP2	Spain
1 cv, cultivar; lr, landrace.

## Sheet: Table S4
TABLE S4│Variable contribution (VarPC), correlation coefficient (CorrPC), and eigenvectors (EgvPC) for vegetative descriptors, fruit descriptors and derived measures traits in the first two principal components of the 64 analyzed tomato accessions.
Category	Trait	VarPC1	VarPC2	CorrPC1	CorrPC2	EgvPC1	EgvPC2
Vegetative descriptors	SP	0.0552035	4.25408	0.0586761	0.396424	0.023445	0.206353
	H1	0.365316	10.6082	-0.150943	0.626003	-0.060409	0.325211
	HT	0.141259	0.861874	-0.0938609	0.178434	-0.037484	0.092782
	FD	1.7718	10.9389	-0.332418	0.635686	0.133155	0.0330673
	LB	3.6805	0.0125364	-0.479105	0.0215201	-0.191824	0.011234
	IN	0.17767	0.00733857	0.105265	0.016465	0.042165	0.008514
	NF	7.91658	7.73092	-0.702661	-0.534407	-0.281326	-0.278052
Fruit descriptors	FW	10.7396	3.11261	0.818412	0.339093	0.327717	0.176386
	FF	1.60953	1.53237	-0.316831	0.237924	-0.126908	0.123911
	PD	0.0583453	16.0423	-0.0603226	0.769821	-0.024156	0.400447
	ED	14.3653	0.172287	0.946532	0.0797778	0.379002	0.041487
	LN	13.7444	0.00278949	0.925848	-0.0101512	0.370747	-0.0053
	PA	2.84864	9.24501	0.421499	0.5844	0.168855	0.304045
	°B	2.36227	0.512873	-0.383833	-0.137645	-0.153489	-0.072172
	GS	0.0706365	0.548879	-0.0663731	0.142395	-0.026477	0.074163
	SH	11.6987	0.687935	0.854172	-0.159415	0.341992	-0.082958
	EA	8.48949	0.818048	0.727643	-0.173839	0.291358	-0.090407
	BR	0.451916	11.8723	-0.167883	0.662254	-0.067252	0.344535
	RC	3.55846	0.314653	0.471095	-0.107813	0.188704	-0.05599
	CC	2.54478	0.0511645	0.398384	0.0434751	0.159512	0.02269
	IL	1.26688	6.41111	0.28109	0.486657	0.112535	0.253165
Calculated variables	SI	7.38274	8.75931	-0.678556	0.568842	-0.271682	0.295942
	PI	3.45354	2.70482	-0.464098	-0.316101	-0.18591	-0.164376
	TY	1.0916	2.51089	0.260921	-0.304558	0.104793	-0.158741
	RF	0.154845	0.286856	0.0982712	0.102941	0.03935	0.053676

## Sheet: Table S5
TABLE S5│Phenotypic data for the qualitative traits of the 64 analyzed accessions. Acronyms of accessions are listed in Table S1. Traits' acronyms and scale are reported in Table S2.
Acronym	Vegetative descriptors				Inflorescence descriptors			Fruit descriptors
	GH	LS	LB	LA	IN	LI	SP	FL	GS	FC	FS	SC	SH	RI	SS	SY	EA	BR	RC	CC	PA
COR1	3	1	2	4	1	2	1.4	5	1.5	4	7	2	2	2	1	5	2	7	0	0	1.5
COR2	3	1	2	4	1	1	1.1	3	1	4	7	2	3	2	1	5	1	3	0	0	3.5
MIN1	3	1	2.5	3	2	3	1.4	5	2	4	3	2	2	2	1	3	2	1	0	0	1
MIN2	3	1	3	3	2	3	1.8	5	2	4	4	2	2	1	1	3	2	1	0	0	1
PAN1	3	1	2	2	3	1.5	1.1	1	1	4	1	2	3.5	3	1.5	3	3.5	1	0	0	1.75
PAN2	3	1	2	3	1	3	2.7	1	3	4	1	2	4	2	2	3	4	1	1	0	1.5
PAN3	3	1	1.5	2	1	3	1.3	3	3	4	1	2	4	3	3	3	4	1	0	0	2.33
SCA1	3	1	3	2	3	1	1	3	1	4	1	2	4	3	4	1	2	1	0	0	1.33
SCA2	3	1	2	3	1	2	1	3	2.5	4	1	2	4	3	3	3	4	5	1	0	1
SCA3	3	1	2	3	3	2	1.1	3	2	4	1	2	4	3	2	2	4	1	1	0	1.33
SCA4	3	1	2	2	1	1	1	3	2	4	1	2	3	3	2	4	2	3	1	0	1.75
SCA5	3	1	2	2	1	1	1.1	5	1	4	1	2	3.5	3	2.5	2	3	3	1	1	3.25
SCA6	3	1	2	2	1	1	1.1	4	1	4	1	2	4	4	2.5	3	4	1	0	0	3
SCA7	3	1	2	2	1	1	2.9	5	1	4	1	2	4	4	2	4	4	1	0	0	2.6
SPA1	3	2	1	2	1	2	1.1	4	1.5	4	1	2	3	2	2	3	4	1	1	1	1
SPA2	3	2	1	2	3	1	1	5	1	4	1	2	4	3	3	3	4	1	0	0	1
SPA3	3	1	3	2	3	2	2.3	3	1	4	1	2	4	4	4	1	4	1	0	0	3.5
SPA4	3	2	1	3	1	1	1.1	4	2	4	1	2	3	2.5	1	3	2	1	1	0	1
SPA5	3	2	1	1	3	1	1	5	1	4	1	2	3	2.5	1	3	2	3	1	0	1
SPA6	3	1	1	2	3	1	1.1	5	1	4	1	2	4	3	2	2	3	1	0	0	2.5
SPA7	3	2	1	2	1	1	1.2	5	1	4	1	2	4	3	1	2	4	1	1	0	2.25
SPA8	3	2	1	2	3	1	1.4	5	1	4	1	2	3	4	4	3	3	1	0	0	1.5
SPA9	3	2	1	2	3	1	1.1	5	1	4	1	2	2	3	1	3	3	1	0	0	1
SPA10	3	2	1	2	3	1	1.4	5	1	4	1	2	4	3.5	4	3	4	1	0	0	1
SPA11	3	2	1	3	1	1	1.1	5	1	4	1	2	4	3	1	3	4	1	0	0	1
SPA12	3	2	1	3	3	1	1	5	2	4	1	2	4	2	1	3	4	1	1	0	1
FIA1	3	1	2.5	3	2	1	1	5	0	4	7	2	1	1	1	5	2	7	0	0	1
FIA2	3	1	3	3	2	3	1.3	5	2	4	5	2	3	1	1	3	3	1	0	0	1
FIA3	3	1	3	3	2	1	1.3	7	1	4	2	2	2	1	1	3	3	1	1	0	1
FIA4	3	1	4	2	2	3	1	7	1	4	2	2	3	2	1	3	3	1	0	0	1
OVA	1	3	2	2	2	1	1.3	7	0	4	3	2	2	3	1	4	2.5	1	0	0	1.5
PER	3	1	3	2	2	1	1	7	0	4	4	2	1	1	1	5	2.5	1	0	0	1
CEL	3	1	4	3	2	1	1.5	7	2	4	5	2	2	2	1	1	2	1	1	0	1
CAN	3	1	2	3	4	2	1.4	5	2	3	5	1	3	3	1	3	2	1	0	0	1
POF1	3	1	3	4	2	3	1.1	5	1.5	4	2	2	2	1	1	3	2.5	1	0	0	1
VER	3	1	3	2	2	3	1.7	5	1	4	5	2	3	2	1	3	3	1	0	0	1
ARD	3	1	2.5	4	2	1	2.2	1	1	4	1	2	4	3	1	3	4	1	1	0	1
POF2	3	1	3	3	2	1	1.1	7	2	4	3	2	1	2	1	3	2.5	1	1	0	1
PTT	3	2	1	2	3	1	1.3	5	1	4	1	2	4	3	3	2	2.5	1	1	0	1
CIL1	3	1	3	2	2	1	1	7	0	4	5	2	2	1	1	3	1	1	0	0	1
CIL2	3	1	2.5	3	2	1	1.8	7	0	4	2	2	2	1	1	3	3	1	0	0	1
PIC	3	1	2.5	3	2	2	1.5	7	2	4	3	2	1	1	1	3	1	1	0	0	1
INV1	3	1	3	2	1.5	3	1.9	5	2	4	5	2	3	1	1	3	3	1	0	0	1
INV2	3	1	2	2	2	1	1.2	5	0	7	2	2	3	2	1	3	4	3	0	0	2.4
INV3	3	1	3	2	2	1	1.6	5	3	2	5	2	3	2	1	3	2	1	0	1	1
APP1	3	1	4	3	2	2	1.6	7	2.5	4	5	2	2	2	1	2	2	1	0	0	1
APP2	3	1	2.5	2	2	1	2.1	7	3	4	5	2	3	2	1.5	2	2	1	0	0	1
APP3	3	1	2.5	3	2	1	1	5	2	4	8	2	2	1	1	5	2	1	0	0	1
SER	3	1	3	2	2	1	2.1	5	2	2	2	2	2	1	1	3	2	1	0	0	1
NOS1	3	1	3	4	3	3	1.8	5	1	4	2	2	2	1	1	3	2	1	0	0	1
NOS2	3	1	3	3	2	3	1.2	7	3	4	5	2	2	1	1	3	1	1	0	0	1
COS	3	1	2.5	3	3	1	2.2	7	1	4	1	2	4	4	2	2	4	1	1	1	3
STE	3	1	2.5	3	3	1	1.6	1	2	4	1	2	4	2.3	3	2	2	1	0	0	2
FRA	3	1	2	4	4	1	1.5	3	3	4	7	2	2	2	1	5	2	7	0	0	2.5
CES	1	1	3	2	2	2	1.6	5	2	4	5	2	2	2	1	3	2	1	0	0	1.5
SIC	1	1	3	2	1	1	1.6	7	1	4	1	2	3	2	1	2	3	1	0	0	1
SMA1	3	1	2	2	2	1	3.6	1	3	4	7	2	1	2	1	1	2	7	0	0	4
SMA2	3	1	3	1	2	3	3.3	3	1	4	7	2	1	1	1	5	1	1	0	0	3
FIA5	3	1	3	2	2	2	1.5	7	2	4	4	2	2	1	1	5	3	1	0	0	1
MEZ	1	3	2.5	3	3	3	2	5	1	4	1	2	4	4	2	1	4	1	1	1	4
SAL	1	1	2.5	1	2	1	1	9	0	4	8	2	3	2	1	5	3.5	1	0	0	1
CHI	1	1	2	2	2	1	1	7	0	4	3	2	2	2	1	5	2	1	0	0	1.5
NAG	1	1	4	2	2	1	1.7	7	2	4	5	2	3	2	1	2	2	1	1	0	1
MAR	2	1	2.5	2	3	2	3.3	1	1	4	1	2	3	1	1	3	3.5	1	1	1	2

## Sheet: Table S6
TABLE S6│ Mean values, range and standard error (SE) for the quantitative traits scored for the 64 analyzed accessions. Acronyms of accessions and traits are listed in Table S1 and S2, respectively.
Acronym		Vegetative descriptors							Inflorescence descriptors			Fruit descriptors																		Calculated variables
		H1		H2		HT			FD			RD		FW		FF		PD		ED		NF		LN		PE		°B		RF		IL		SI		PI		TY
		Mean	SE	Mean	SE	Mean	SE		Mean	SE		Mean	SE	Mean	SE	Mean	SE	Mean	SE	Mean	SE	Mean	SE	Mean	SE	Mean	SE			Mean	SE	Mean	SE	Mean	SE	Mean	SE
COR1		46.25	3.75	68.75	5.15	122.5	4.33		35.25	0.75		76.5	2.06	25.5	2.62	42.5	1.84	68.75	4.04	37.13	1.48	11.5	0.5	3	0	4.5	0.29	5.4		41.25	1.38	22.5	2.5	1.85	0.09	0.08	0	0.29325
COR2		42.5	4.79	73.75	5.54	160	0		25.25	1.38		76	3.08	139.5	29.75	47.42	4.17	115	8.66	43.75	4.27	9.75	1.65	2.5	0.29	5.25	0.48	4.8		50.75	2.66	31.25	4.27	2.65	0.13	0.07	0.01	1.36013
MIN1		37.5	2.5	57.5	2.5	167.5	16.01		27	0.58		77	0	41.38	1.51	71.67	4.35	54.25	1.01	36.63	0.65	58.75	5.41	2	0	4.75	0.25	4.7		50	0.58	20	0	1.49	0.05	0.11	0.01	2.43108
MIN2		46.67	1.67	71.67	4.41	160	0		18	0.91		66.5	2.06	39.25	3.5	72.58	1.28	51.88	1.16	35.38	1.15	41.25	5.15	2	0	6.5	0.65	5.9		48.5	1.55	25	2.89	1.47	0.03	0.15	0.01	1.61906
PAN1		37.5	2.5	65	5	140	10		23.5	4.5		65	1	100.5	13.63	54.17	3.03	42.25	1.03	61	2.12	8	0	6.75	0.25	5.75	0.48	4.4		41.5	3.5	27.5	2.5	0.69	0.02	0.11	0.01	0.804
PAN2		27.5	2.5	75	5	172.5	2.5		15	2		63.5	1.5	190.5	47.57	45.42	3.27	51.25	4.27	69.5	6.14	7.5	0.5	9.25	2.14	5.25	0.63	4.75		48.5	0.5	47.5	2.5	0.74	0.01	0.09	0.01	1.42875
PAN3		27.5	2.5	42.5	7.5	140	10		20	0		68.5	1.5	263.5	18.5	50.44	2.14	57.5	2.5	81	1	9.5	0.5	8.67	0.33	5.67	0.33	4.7		48.5	1.5	15	5	0.71	0.02	0.09	0	2.50325
SCA1		40	-1	60	-	90	-		25	-		67	-	121.33	46.37	50.5	2.97	37.67	1.45	59.33	7.84	12	-	8.67	1.33	5	0.58	4.45		42	-	20	-	0.65	0.08	0.1	0.01	1.45596
SCA2		27.5	2.5	52.5	2.5	115	5		25.5	0.5		62	0	105.25	18.77	51.56	3.48	43.75	3.84	58.75	2.69	10	0	6	0.58	5.33	0.33	4.5		36.5	0.5	25	5	0.74	0.05	0.11	0.01	1.0525
SCA3		30	-	55	-	110	-		24.5	0.5		74	-	168	21	48	4.02	45.5	0.5	75	10	10	-	8.33	2.33	6	0	4.2		50	-	25	-	0.62	0.09	0.1	0.01	1.68
SCA4		42.5	7.5	57.5	2.5	115	5		25	1		73.5	1.5	136.5	26.93	50.33	4.71	47.5	2.5	66.5	5.33	8.5	3.5	7	0.71	5.75	0.25	4.6		48.5	2.5	15	5	0.72	0.05	0.1	0.01	1.16025
SCA5		35	5	55	5	110	0		16.5	3.5		66	0	184.63	13.62	52.92	2.48	49.63	2.12	78.88	3.47	11.5	0.5	8.25	1.31	7.5	0.65	4.85		49.5	3.5	20	0	0.63	0.03	0.12	0	2.12324
SCA6		20	3.54	46.25	2.39	103.75	4.73		21	0.58		67	1.15	184.38	18.32	60.83	2.31	56.5	7.52	83.88	3.43	13.5	0.5	7	0.53	7	0.38	4.25		46	1.29	26.25	2.39	0.66	0.06	0.12	0.01	2.48913
SCA7		32.5	3.23	56.25	5.54	98.75	3.15		24.5	0.87		63.75	1.84	112.25	23.63	52.73	2.95	41.25	1.97	62.25	5.86	12.75	3.47	5.5	0.65	6.75	0.63	4.7		39.25	1.89	23.75	6.25	0.68	0.05	0.13	0.01	1.43119
SPA1		20	5	40	0	120	0		11	0		57	2	86.5	8.17	41.83	2.82	37.75	1.75	59.25	2.69	18.5	0.5	7	0.58	6.25	0.25	3.4		46	2	20	5	0.64	0.03	0.13	0.01	1.60025
SPA2		25	2.04	41.25	4.27	115	6.12		20.75	1.65		61	1.35	83.86	7.27	41.25	1.87	35.5	1.48	57.17	3.23	18.75	3.01	9.25	0.75	4.5	0.29	5.2		40.25	0.48	16.25	2.39	0.63	0.02	0.1	0.01	1.57238
SPA3		35	10	65	15	162.5	7.5		13	1		59	3	96	19.25	47.5	2.05	34.25	2.69	63.75	4.73	11	0	9.25	0.48	5.75	0.48	5.3		46	4	30	5	0.54	0.01	0.12	0.02	1.056
SPA4		25	5	40	10	107.5	7.5		16.5	5.5		62	0	57.5	6.82	49.17	2.27	33.83	2.29	47.5	4.26	13	4	5.75	0.25	4.5	0.29	4.6		45.5	5.5	15	5	0.78	0.15	0.11	0.01	0.7475
SPA5		30	0	45	5	125	15		15.5	1.5		58	4	59.5	3.37	48	3.53	33	0.65	52.88	2.22	22	7	6.5	1.19	5.25	0.25	4.9		42.5	5.5	15	5	0.63	0.02	0.12	0	1.309
SPA6		35	0	52.5	2.5	125	5		17	1		63.5	1.5	114.29	8.55	44.08	2.5	39.29	1.19	66.71	1.78	15.5	0.5	8.25	0.63	5.75	0.25	4.5		46.5	0.5	17.5	2.5	0.59	0.01	0.11	0	1.7715
SPA7		30	0	40	0	122.5	7.5		16	0		66	0	78.5	7.34	52.67	1.9	34.33	1.15	57.33	3.21	16	4	7	0.91	5.5	0.5	3.6		50	0	10	0	0.61	0.03	0.12	0.01	1.256
SPA8		25	0	37.5	2.5	127.5	19.31		16	0.71		58	2.61	119.63	13.12	40.42	1.75	43.5	2.42	68.88	4	16.5	1.85	10.5	0.87	6.5	0.65	5.9		42	2.68	12.5	2.5	0.63	0.01	0.12	0.01	1.97389
SPA9		22.5	2.5	36.25	3.15	131.25	4.27		17.75	3.5		61.75	3.47	73.88	4.04	28.78	1.53	35.5	0.8	55.25	2.49	20.75	1.89	6	0.71	5.5	0.5	5.3		44	0.41	13.75	1.25	0.65	0.02	0.12	0.01	1.53301
SPA10		25	-	45	-	125	-		18	-		64	-	85.13	10.46	47	2.41	35.38	0.53	57.5	3.01	17	-	8.5	0.5	4.25	0.25	5.7		46	-	20	-	0.62	0.03	0.09	0.01	1.44721
SPA11		26.25	3.75	42.5	3.23	112.5	3.23		19	1.73		61.75	0.25	87.25	11.88	48.44	2.1	36.63	1.21	53.63	2.14	15.5	0.87	8	0.71	4.5	0.29	5.2		42.75	1.89	16.25	3.15	0.68	0.01	0.1	0	1.35238
SPA12		22.5	1.44	38.75	1.25	111.25	4.27		17.5	0.5		59.75	2.14	64.5	7.59	42.17	2.32	35.13	0.74	49.75	1.56	20.5	2.87	6	0.91	5.25	0.25	5		42.25	2.63	16.25	1.25	0.71	0.01	0.12	0	1.32225
FIA1		22.5	2.5	42.5	2.5	82.5	7.5		30	12		85	3	87.25	8.29	71.75	2.26	74.38	8.49	36.5	1.44	13.5	9.5	2	0	9.25	0.48	5.1		55	15	20	0	2.06	0.23	0.14	0.01	1.17788
FIA2		32.5	2.5	47.5	2.5	162.5	2.5		24.5	2.5		65	3	28	0.73	43.58	1.78	32.13	0.48	35.71	0.29	43.5	5.5	2	0	3.75	0.25	5.4		40.5	0.5	15	5	0.89	0.01	0.11	0.01	1.218
FIA3		30	0	47.5	2.5	122.5	2.5		27	0		68	0	53.75	1.35	61.92	1.89	45.5	0.5	42	0.42	30	3	2	0	5.75	0.25	4.4		41	0	17.5	2.5	1.08	0.01	0.13	0.01	1.6125
FIA4		28.33	4.41	45	8.66	123.33	4.41		27	0		70	1.15	61.13	1.55	61.33	2.33	48.75	0.82	40	0	39.67	2.6	2	0	7.25	0.25	4.2		43	1.15	16.67	4.41	1.22	0.02	0.16	0.01	2.42503
OVA		27.5	5.95	41.25	5.15	87.5	2.5		24.5	1.19		63	-	104.13	10.24	78.67	1.5	68.75	2.45	49.38	2.58	19.5	2.96	2	0	10	0	4.7		40	-	13.75	5.54	1.41	0.06	0.16	0	2.03053
PER		32.5	5.95	55	5.4	141.25	4.27		24	2.61		61	1.91	13.63	0.73	64.25	1.15	38.75	0.82	21.25	1.16	47.75	5.11	2	0	3	0	7.5		37	0.71	22.5	1.44	1.86	0.09	0.1	0.01	0.650833
CEL		30	-	50	-	115	-		20	-		65	-	31.38	2.56	31.58	1.94	33.13	0.3	37	1.67	52	-	2.5	0.29	6.5	0.29	5.5		45	-	20	-	0.91	0.04	0.19	0	1.63176
CAN		56.67	4.41	71.67	3.33	178.33	3.33		26.5	0.87		71	2.08	134.88	9.23	50.75	2.22	50.88	1.53	61.38	2.05	21.67	1.76	4.25	0.48	6	0.71	5.3		44	1.15	15	2.89	0.83	0.02	0.1	0.01	2.92285
POF1		27.5	1.44	41.25	2.39	142.5	6.29		23	1		63.75	1.44	41.88	2.05	56.5	2.03	49.63	1.18	37.38	1.25	38	3.63	2	0	4.75	0.25	3.9		40.75	0.48	13.75	2.39	1.33	0.03	0.1	0.01	1.59144
VER		15	0	32.5	7.5	170	0		16.5	2.5		62	3	23.5	1.51	44.17	1.56	28.38	0.82	29.63	1.39	55	11	2	0	3.5	0.29	4.7		45.5	0.5	17.5	7.5	0.96	0.02	0.12	0.01	1.2925
ARD		48.33	6.01	83.33	8.82	171.67	4.41		28.33	0.33		65	3	276.5	162.5	46.33	4.3	60	12	76	16	4.5	0.5	12	6	6	0	4.5		36.5	3.5	35	10.41	0.79	0.01	0.09	0.02	1.24425
POF2		23.75	5.91	40	7.36	157.5	2.5		15.5	2.02		58.5	0.96	21	0.73	57.67	1.62	44.63	1.18	26.88	0.91	45.75	5.27	2	0	4	0	5.15		43	1.08	16.25	3.75	1.67	0.05	0.12	0	0.96075
PTT		23.75	3.75	41.25	1.25	112.5	1.44		19.75	1.25		66.75	1.25	75.88	10.22	49.8	1.61	37.38	0.96	56	2.84	16.5	3.23	7.25	0.95	4.25	0.25	4.7		47	0	17.5	2.5	0.68	0.03	0.1	0.01	1.25202
CIL1		17.5	1.44	42.5	8.78	161.25	3.15		16.25	2.02		58	0.58	26.29	3.89	53	2.73	29.75	1.1	35.63	2.51	57	5.79	2	0	5.5	0.19	6.125		41.75	1.8	25	7.36	0.85	0.03	0.17	0.01	1.49853
CIL2		32.5	7.5	55	0	142.5	2.5		28	6		66	4	33.13	0.99	49.92	1.81	41.38	0.6	34.13	0.35	40	1	2.25	0.25	6	0.41	6.2		38	2	22.5	7.5	1.21	0.01	0.16	0.01	1.3252
PIC		33.75	4.73	50	4.08	137.5	1.44		31	1.29		72	1	23	3.67	47	1.57	36.13	0.4	27.5	0.5	28.75	2.02	2	0	3.5	0.29	5.7		41	1.41	16.25	2.39	1.29	0.02	0.11	0.01	0.66125
INV1		28.75	3.15	53.75	6.25	173.75	3.15		19.5	1.55		65.25	2.75	45.75	2.99	30.08	1.65	33.88	0.67	43.25	1.31	36.25	3.79	3.5	0.5	3.75	0.25	5.8		45.75	1.31	25	3.54	0.79	0.02	0.1	0.01	1.65844
INV2		35	5	52.5	2.5	100	0		22	4		64	2	119.8	17.5	89.42	1.32	63.75	3.97	52.75	4.23	12	4	2.4	0.24	10.4	0.24	4.1		42	6	17.5	2.5	1.22	0.04	0.18	0.01	1.4376
INV3		35	7.64	51.67	7.26	128.33	6.01		24.25	3.28		80	0	29.13	1.63	79.58	1.94	32.38	0.63	37.13	0.67	37	4.06	2	0	4.5	0.29	4.6		55.75	3.28	16.67	3.33	0.87	0.01	0.13	0.01	1.07781
APP1		33.75	3.15	51.25	4.27	161.25	5.15		21.25	1.8		63.25	0.48	50.88	2.17	60.42	1.23	42.88	0.74	44.38	0.84	31	3.08	2	0	6	0.41	5.5		42	1.47	17.5	3.23	0.97	0.01	0.14	0.01	1.57728
APP2		23.75	2.39	43.75	3.15	123.75	4.27		24.25	1.11		68.5	2.02	46.13	3.49	80.75	2.29	41.25	1.57	40.25	1.54	35.75	1.89	2.5	0.29	6.25	0.25	4.4		44.25	1.11	20	2.04	1.03	0.04	0.15	0.01	1.64915
APP3		32.5	3.23	47.5	1.44	147.5	10.51		23	2.92		69.5	1.89	35.63	1.21	51.75	1.45	40	0.94	38.13	1.32	39.25	4.44	2	0	5.25	0.25	5.6		46.5	2.4	15	2.04	1.05	0.03	0.13	0.01	1.39848
SER		33.33	1.67	48.33	4.41	141.67	13.64		24	0.71		83	0	40.63	3.2	70.42	2.51	40.63	0.63	39.38	1.13	27	0.58	2	0	6.5	0.65	4.4		58.33	0.33	15	2.89	1.04	0.02	0.17	0.02	1.09701
NOS1		43.75	5.54	70	5.4	141.25	5.15		26.5	1.5		73.75	3.25	48.63	3.28	30.58	2.59	40	0.76	41.13	1.25	30.5	6.61	2.25	0.25	4.75	0.48	4.9		47.25	1.75	26.25	5.15	0.98	0.02	0.12	0.01	1.48322
NOS2		30	0	52.5	1.44	176.25	2.39		21.75	0.63		64.25	1.55	28.38	1.71	43.44	1.4	34.63	1.02	35.63	0.92	50.75	3.47	2.75	0.25	4	0	6.25		42.5	1.71	22.5	1.44	0.97	0.02	0.11	0.01	1.44028
COS		22.5	1.89	45.25	2.93	152.5	5.2		25	1.41		62	-	130.33	9.04	35.73	1.83	39.5	1.41	69.83	1.49	19	3.79	8.75	0.48	5.5	0.29	4.8		41	-	22.75	3.25	0.57	0.02	0.1	0	2.47627
STE		26	0.58	40.67	3.48	135	5.77		25	2		-	-	115	9.46	-	-	40.25	0.63	70	1.78	-	-	6.5	0.29	5	0.71	4.3		-	-	14.67	3.76	0.58	0.02	0.09	0.01	1.60195
FRA		58.75	1.25	86.25	3.15	157.5	3.23		35.25	0.63		77	1.73	91.43	19.78	52.08	2.28	79.29	8.05	38	2.34	6.75	0.48	2.5	0.29	5	0	4.8		41.75	1.7	27.5	3.23	2.07	0.13	0.1	0.01	0.617152
CES		28.75	3.15	41.25	2.39	76.25	8.98		20.25	2.25		66.5	0.5	37.88	3.04	41.67	1.92	35.5	0.85	38.63	1.31	45.25	8.32	2	0	6	0.41	3.9		46.25	2.32	12.5	3.23	0.92	0.02	0.15	0.01	1.71407
SIC		40	2.04	52.5	2.5	98.75	13.6		26.5	0.29		70.25	1.65	71.8	3.72	65.42	3.31	37.2	0.8	52.4	0.81	25	5.24	3.25	0.48	5.25	0.25	4.4		43.75	1.44	12.5	1.44	0.71	0.02	0.12	0	1.795
SMA1		37.5	2.5	65	15	155	5		27	0		68	1	23.5	6.33	65.92	3.31	50	10.41	28.75	3.15	10	0	3	0	5.75	0.48	4.1		41	1	27.5	12.5	1.72	0.29	0.16	0.03	0.235
SMA2		35	0	47.5	2.5	117.5	2.5		28.5	2.5		74.5	2.5	50.75	5.94	64.58	2.99	66.75	3.71	37.75	1.75	15.5	3.5	2	0	5.75	0.25	4.8		46	0	12.5	2.5	1.77	0.05	0.11	0	0.786625
FIA5		28.75	3.15	42.5	4.79	91.25	14.05		25.25	1.75		69	0.58	46.63	1.15	49.2	4.32	56.25	1.24	39.25	0.82	32	3.49	2	0	5.5	0.5	5.1		43.75	2.14	13.75	2.39	1.44	0.04	0.12	0.01	1.49216
MEZ		27.5	7.5	47.5	2.5	147.5	12.5		16	0		68.5	1.5	187.25	33.05	50.92	4.24	55	4.56	79.5	4.97	11.5	1.5	8.25	0.63	6.75	0.25	4.4		52.5	1.5	20	10	0.69	0.02	0.1	0	2.15338
SAL		21.67	4.41	35	5	63.33	6.67		23.5	1.55		62	-	61.25	6.52	55.83	1.28	50.38	2.06	43.75	2.27	29	1.53	2	0	7	0	4.53333		42	-	13.33	6.01	1.16	0.05	0.14	0.01	1.77625
CHI		23.33	1.67	38.33	6.01	86.67	17.64		18.5	0.65		61.75	3.66	82.38	4.09	55.67	1.5	71.5	1.61	46.38	0.96	37.33	3.84	2.25	0.25	9.25	0.95	4.1		43.25	3.82	15	5.77	1.54	0.03	0.15	0.01	3.07525
NAG		36.67	1.67	49.67	7.31	110	0		16.5	2.5		56.5	1.26	26.63	2.25	39.5	1.45	31	0.87	31.75	1.42	43.67	4.06	3	0.41	5	0	5.4		40	1.41	13	5.69	0.99	0.03	0.16	0.01	1.16293
MAR		25	2.89	70	0	117.5	7.5		30	0		77	0	196	48.96	47.75	2.47	51.25	3.9	79	8.58	3.5	0.5	9	0.58	6	0.58	4.4		47	0	42.5	2.5	0.66	0.03	0.09	0.01	-
1 not available.

## Sheet: Table S7
TABLE S7│ Observed heterozygosity (Ho) after filtering (60 accessions and 4,679 SNP sites) and accessions showing alternative alleles or introgressions in the marker closest to commonly used resistance genes (from Sim et al., 2012; Table S9).
Code	Abbreviation	No. of heterozygotes	Ho		Resistance gene
					Pto	Cf-2	Mi-2	Ve1	Tm-22	Sw5	I	I-2
VE0723	APP2	811	0.173328			X(h)	X				X
VE0175	CIL2	745	0.159222								X
VE0352	NOS2	116	0.0247916
VE0174	CIL1	116	0.0247916		X		X		X		X	X
VE0580	PER	73	0.0156016						X	X	X	X
VE0350	NOS1	63	0.0134644
VE0733	OVA	58	0.0123958					X			X	X
V710184	FIA1	51	0.0108998					X			X	X
VE0671	INV2	40	0.00854884					X			X	X
V710144	SCA4	23	0.00491558
V710086	SAL	20	0.00427442								X
V710255	CHI	20	0.00427442								X
V710439	MEZ	18	0.00384698					X
V710104	SMA1	17	0.00363325
VE0514P	SPA12	16	0.00341953
V710547	MAR	16	0.00341953
V710162	PAN2	14	0.00299209
VE0356	COR1	14	0.00299209
V710301	SER	14	0.00299209					X			X
VE0649	FIA4	13	0.00277837
VE0735	ARD	12	0.00256465
VE0359	POF1	12	0.00256465
VE0345	INV1	12	0.00256465
VE0751	FIA3	12	0.00256465
V710116	PAN1	11	0.00235093
V710161	SMA2	11	0.00235093
VE0170	MIN2	11	0.00235093
VE0361	COR2	11	0.00235093
V710245	FRA	11	0.00235093
V711306	MIN1	10	0.00213721
V710550	CAN	9	0.00192349
V710180	COS	8	0.00170977
VE0353	FIA2	8	0.00170977
V710253	SPA3	8	0.00170977
V710164	PAN3	8	0.00170977
V710530	FIA5	8	0.00170977
VE0360	VER	7	0.00149605
V710549	SIC	7	0.00149605
V710143	SCA3	7	0.00149605
V710145	SCA5	7	0.00149605
VE0343	SCA7	7	0.00149605
V710046	SCA1	6	0.00128233
V710213	SCA6	6	0.00128233
V710264	STE	5	0.0010686
VE0358	PIC	4	0.000854884
VE0648	APP1	3	0.000641163
VE0734	APP3	3	0.000641163
V710334	SPA6	3	0.000641163
V710183	SPA1	3	0.000641163
V710502	SPA7	3	0.000641163
V710438	CEL	2	0.000427442
VE0047	SPA9	2	0.000427442
VE0514G	SPA11	1	0.000213721
VE0349	SPA10	1	0.000213721
VE0455	PTT	0	0
V710254	SPA4	0	0
V710258	SPA5	0	0
V710187	SPA2	0	0
VE0046	SPA8	0	0
